# Supplementary material for: Screening of olfactory genes related to blood-feeding behaviors in Culex pipiens quinquefasciatus and Culex pipiens molestus by transcriptome analysis
Source: PLoS Negl Trop Dis. 2022 Feb 7;16(2):e0010204. doi: 10.1371/journal.pntd.0010204 (PMC8853563; doi:10.1371/journal.pntd.0010204)
Supplement: S1 Data — (CSV) [file pntd.0010204.s005.csv]

	Gene_name	Gene_description
1	CPIJ016290	Olfactory receptor
2	CPIJ016801	Odorant receptor
3	CPIJ009068	Odorant receptor
4	CPIJ011833	odorant receptor
5	CPIJ007798	Odorant receptor
6	CPIJ018930	odorant receptor
7	CPIJ013944	Odorant receptor
8	CPIJ008804	Odorant receptor
9	CPIJ015165	Odorant receptor 7a
10	CPIJ010468	Odorant receptor 7a
11	CPIJ012282	olfactory receptor
12	CPIJ010907	olfactory receptor
13	CPIJ008025	Olfactory receptor
14	CPIJ006291	Odorant receptor 7a
15	CPIJ013954	odorant receptor
16	CPIJ012950	Odorant receptor
17	CPIJ001824	Odorant receptor
18	CPIJ005920	Odorant receptor 83c
19	CPIJ017072	Odorant receptor
20	CPIJ015750	Odorant receptor
21	CPIJ014390	Odorant receptor
22	CPIJ000984	odorant receptor Or1
23	CPIJ019643	Odorant receptor
24	CPIJ012281	olfactory receptor
25	CPIJ016707	Odorant receptor 7a
26	CPIJ005111	Odorant receptor 83c
27	CPIJ008022	Odorant receptor
28	CPIJ001226	odorant receptor 94a
29	CPIJ008023	olfactory receptor
30	CPIJ013754	olfactory receptor
31	CPIJ002211	Odorant receptor
32	CPIJ013953	odorant receptor
33	CPIJ002700	Odorant receptor
34	CPIJ016142	Odorant receptor 83c
35	CPIJ006216	Odorant receptor
36	CPIJ004131	olfactory receptor
37	CPIJ012292	Odorant receptor
38	CPIJ005109	Odorant receptor 83c
39	CPIJ019361	Odorant receptor
40	CPIJ018786	olfactory receptor
41	CPIJ006992	Odorant receptor
42	CPIJ016426	Odorant receptor
43	CPIJ010855	odorant receptor
44	CPIJ015745	Odorant receptor 85c
45	CPIJ004161	Odorant receptor
46	CPIJ013946	Odorant receptor
47	CPIJ005662	olfactory receptor
48	CPIJ004167	Odorant receptor 13a
49	CPIJ002212	Odorant receptor
50	CPIJ013945	Odorant receptor
51	CPIJ017139	Odorant receptor 7a
52	CPIJ008020	Odorant receptor 9a
53	CPIJ018787	olfactory receptor
54	CPIJ013952	Odorant receptor
55	CPIJ004160	Odorant receptor
56	CPIJ012949	Odorant receptor 94b
57	CPIJ008803	Odorant receptor
58	CPIJ002698	Odorant receptor
59	CPIJ001225	odorant receptor
60	CPIJ000541	Odorant receptor
61	CPIJ008779	Odorant receptor
62	CPIJ005110	odorant receptor
63	CPIJ020302	Odorant receptor
64	CPIJ005921	odorant receptor
65	CPIJ005922	odorant receptor
66	CPIJ018472	Odorant receptor
67	CPIJ002479	odorant receptor Or2
68	CPIJ004163	Odorant receptor
69	CPIJ009069	odorant receptor
70	CPIJ001324	Odorant receptor
71	CPIJ004988	Odorant receptor
72	CPIJ009072	Odorant receptor
73	CPIJ015178	odorant receptor
74	CPIJ014391	Odorant receptor
75	CPIJ015749	odorant receptor
76	CPIJ011787	Odorant receptor
77	CPIJ004166	Odorant receptor
78	CPIJ004162	odorant receptor
79	CPIJ008312	odorant receptor
80	CPIJ005399	Odorant receptor
81	CPIJ008021	Odorant receptor
82	CPIJ005396	Odorant receptor
83	CPIJ001223	odorant receptor
84	CPIJ018931	Odorant receptor
85	CPIJ015230	odorant receptor
86	CPIJ004164	Odorant receptor
87	CPIJ006870	odorant receptor
88	CPIJ005923	odorant receptor
89	CPIJ004165	Odorant receptor
90	CPIJ005400	Odorant receptor
91	CPIJ004987	odorant receptor
92	CPIJ016433	Odorant receptor
93	CPIJ004156	Odorant receptor
94	CPIJ017422	odorant receptor
95	CPIJ017867	Odorant receptor
96	CPIJ004142	Odorant receptor
97	CPIJ006084	Odorant receptor
98	CPIJ009073	odorant receptor
99	CPIJ000544	Odorant receptor
100	CPIJ005374	Odorant receptor
101	CPIJ013887	Odorant receptor
102	CPIJ000986	Odorant receptor
103	CPIJ008019	odorant receptor
104	CPIJ004130	Odorant receptor
105	CPIJ008778	Odorant receptor
106	CPIJ018473	Odorant receptor
107	CPIJ004155	odorant receptor
108	CPIJ000542	Odorant receptor
109	CPIJ005105	odorant receptor
110	CPIJ015231	Odorant receptor
111	CPIJ012951	odorant receptor
112	CPIJ000545	Odorant receptor
113	CPIJ018041	odorant receptor
114	CPIJ004152	Odorant receptor
115	CPIJ004132	olfactory receptor
116	CPIJ012952	Odorant receptor
117	CPIJ014392	Odorant receptor
118	CPIJ002213	odorant receptor
119	CPIJ017911	odorant receptor
120	CPIJ006217	odorant receptor
121	CPIJ013644	odorant receptor
122	CPIJ008413	odorant receptor
123	CPIJ002699	odorant receptor
124	CPIJ012980	odorant receptor
125	CPIJ018040	odorant receptor
126	CPIJ010906	Odorant receptor
127	CPIJ018603	odorant receptor
128	CPIJ001365	odorant binding protein OBP2
129	CPIJ016951	odorant-binding protein
130	CPIJ017342	Odorant-binding protein
131	CPIJ017163	Odorant-binding protein
132	CPIJ016949	odorant binding protein OBP12
133	CPIJ012716	odorant binding protein OBP17
134	CPIJ007604	odorant binding protein
135	CPIJ018956	general odorant-binding protein 56d
136	CPIJ001690	Odorant-binding protein
137	CPIJ016966	odorant binding protein OBP29
138	CPIJ019607	odorant binding protein OBP33
139	CPIJ002108	Odorant-binding protein
140	CPIJ012717	odorant binding protein OBP18
141	CPIJ008793	odorant binding protein OBP6
142	CPIJ002111	Odorant-binding protein 50d
143	CPIJ010789	odorant binding protein OBP53
144	CPIJ007617	Odorant binding protein
145	CPIJ010787	odorant binding protein OBP51
146	CPIJ008979	Odorant-binding protein 50c
147	CPIJ001924	odorant-binding protein AgamOBP32
148	CPIJ018957	odorant-binding protein 56e
149	CPIJ007611	odorant binding protein
150	CPIJ012721	odorant binding protein OBP22
151	CPIJ002105	Odorant-binding protein 58c
152	CPIJ008285	odorant binding protein OBP31
153	CPIJ016965	odorant binding protein OBP28
154	CPIJ007931	odorant binding protein OBP37
155	CPIJ017326	odorant binding protein OBP43
156	CPIJ014525	odorant binding protein OBP24
157	CPIJ012718	odorant binding protein OBP19
158	CPIJ007608	odorant binding protein
159	CPIJ016952	odorant binding protein OBP13
160	CPIJ015732	Odorant-binding protein OBP83a
161	CPIJ007926	Odorant-binding protein 56e
162	CPIJ016479	odorant binding protein OBP32
163	CPIJ019608	odorant binding protein OBP34
164	CPIJ013976	odorant binding protein
165	CPIJ004635	Odorant-binding protein OBP7a
166	CPIJ002106	Odorant-binding protein 58c
167	CPIJ009568	odorant binding protein
168	CPIJ007932	odorant binding protein OBP38
169	CPIJ020280	odorant-binding protein 2
170	CPIJ006551	odorant binding protein OBP11
171	CPIJ009586	odorant binding protein
172	CPIJ004634	Odorant-binding protein
173	CPIJ007609	Odorant-binding protein
174	CPIJ016948	odorant binding protein OBP9
175	CPIJ018958	odorant-binding protein AgamOBP28
176	CPIJ012720	odorant binding protein OBP21
177	CPIJ001874	Odorant-binding protein 56a
178	CPIJ009937	odorant binding protein OBP44
179	CPIJ005626	odorant response protein ODR-4
180	CPIJ004630	Odorant-binding protein
181	CPIJ019609	odorant binding protein OBP35
182	CPIJ016967	odorant binding protein OBP30
183	CPIJ010788	odorant binding protein OBP52
184	CPIJ012719	odorant binding protein OBP20
185	CPIJ007934	odorant binding protein OBP40
186	CPIJ019610	odorant binding protein OBP36
187	CPIJ012714	odorant binding protein OBP15
188	CPIJ001730	odorant binding protein OBP4
189	CPIJ001876	odorant binding protein OBP23
190	CPIJ010728	odorant binding protein OBP27
191	CPIJ009038	Odorant binding protein 1
192	CPIJ017166	Odorant-binding protein
193	CPIJ019602	odorant-binding protein AgamOBP32
194	CPIJ012715	odorant binding protein OBP16
195	CPIJ015733	Odorant-binding protein
196	CPIJ007936	odorant binding protein OBP42
197	CPIJ008161	odorant-binding protein AgamOBP33
198	CPIJ001872	Odorant-binding protein 56a
